# Supplementary material for: First Report on Leptospira Species Isolated from Patients in Slovenia
Source: Microorganisms. 2023 Nov 9;11(11):2739. doi: 10.3390/microorganisms11112739 (PMC10672770; doi:10.3390/microorganisms11112739)
Supplement: Supplementary file 1 [file microorganisms-11-02739-s001.zip]

Archive with 1 entries (1 files):
- microorganisms-2632361-supplementary.pdf
